# Supplementary material for: All-Trans Retinoic Acid Impacts Early Palatal Shelves Development via the Wnt and TGF-β Signaling Pathways
Source: Biomedicines. 2025 Nov 20;13(11):2836. doi: 10.3390/biomedicines13112836 (PMC12650183; doi:10.3390/biomedicines13112836)
Supplement: Supplementary file 1 [file biomedicines-13-02836-s001.zip]

Archive with 1 entries (1 files):
- biomedicines-3889304-supplementary.pdf
